# Supplementary material for: CellProfiler Analyst: interactive data exploration, analysis and classification of large biological image sets
Source: Bioinformatics. 2016 Jun 26;32(20):3210–2. doi: 10.1093/bioinformatics/btw390 (PMC5048071; doi:10.1093/bioinformatics/btw390)
Supplement: Supplementary Data [file btw390_supplementary_data.zip]

Archive with 2 entries (2 files):
- Supplementary_Text_1.pdf
- Supplementary_Data_1.doc
